# Supplementary material for: Widespread introgression in deep-sea hydrothermal vent mussels
Source: BMC Evol Biol. 2017 Jan 13;17:13. doi: 10.1186/s12862-016-0862-2 (PMC5237248; doi:10.1186/s12862-016-0862-2)
Supplement: Additional file 2: — Table S2. Frequencies of the B. azoricus-specific SNP allele in the eight sampled mussel populations; Table S3. SNP genotype and ND4 haplotype data for each individual of the 8 sampled localities. 1 = c54079_g1_i1, 2 = c59751_g2_i3, 3 = c12535_g1_i1, 4 = c36135_g1_i2, 5 = c40452_g1_i1, 6 = c61080_g8_i1, 7 = c62359_g8_i4, 8 = c23539_g1_i1, 9 = c34434_g1_i1, 10 = c41151_g1_i3, 11 = c58708_g7_i1, 12 = c55170_g1_i1, 13 = c47041_g1_i1, 14 = c29533_g1_i1, 15 = c61290_g11_i1, 16 = c59181_g1_i1, 17 = c42562_g1_i1, 18 = c35975_g1_i1; Table S4. Fluidigm primer information (5′ to 3′) and putative gene functions of the 18 SNP loci investigated in this study. ASP1 = SNP allele detected with allele-specific primer 1, ASP2 = SNP allele detected with allele-specific primer 2, SNP_SEQ = sequence of the amplified fragment containing the SNP, ASP1_SEQ = sequence of allele-specific primer 1, ASP2_SEQ = sequence of allele-specific primer 2, LSP_SEQ = sequence of locus-specific reverse primer, STA_SEQ = sequence of forward primer for specific target amplification, AMP_GC = proportional GC content, REFSEQ = blast annotation in the RefSeq protein database, SWISSPROT = blast annotation in the Swiss-Prot database, TREMBL = blast annotation in the TrEMBL database. (XLSX 37 kb) [file 12862_2016_862_MOESM2_ESM.xlsx]

## Sheet: Table S2
Table S2 Frequencies of the B. azoricus-specific SNP allele in the eight sampled mussel populations
	c54079_g1_i1	c59751_g2_i3	c12535_g1_i1	c36135_g1_i2	c40452_g1_i1	c61080_g8_i1	c62359_g8_i4	c23539_g1_i1	c34434_g1_i1	c41151_g1_i3	c58708_g7_i1	c55170_g1_i1	c47041_g1_i1	c29533_g1_i1	c61290_g11_i1	c59181_g1_i1	c42562_g1_i1	c35975_g1_i1
Menez Gwen	1	1	1	0.99	1	0.98	1	0.98	1	0.9796	1	1	1	1	1	1	1	0.96
Lucky Strike	1	1	1	0.9833	0.9833	1	0.9667	0.9667	1	1	1	0.9833	0.9667	1	1	0.9833	0.9833	0.9667
Rainbow	1	1	1	1	1	1	1	1	1	1	1	1	1	1	1	1	1	0.9167
Broken Spur	0.2833	0.2833	0.3167	0.3	0.2	0.2586	0.3276	0.3833	0.431	0.2833	0.2	0.2333	0.2833	0.2586	0.2667	0.3333	0.2241	0.3667
Snake Pit	0.0167	0.0833	0.1167	0.0333	0.0833	0.0333	0.0333	0.0667	0.0833	0.0333	0	0.0667	0.0333	0.1	0.1	0.1333	0	0.0333
Irina	0.0417	0.0625	0.0521	0.0104	0.0625	0.0104	0	0.0833	0	0.0313	0.0208	0.0521	0.0104	0.0417	0.0417	0.125	0.0208	0
Quest	0.0167	0.0333	0.1	0.0167	0.0333	0	0	0.0833	0.0167	0.0667	0	0.0333	0	0.0333	0.0333	0.0667	0	0
Semenov	0.0375	0.0125	0.05	0.0125	0.05	0	0.025	0.0375	0.0375	0	0	0.0125	0.025	0.025	0.025	0.025	0	0.0125

## Sheet: Table S3
Table S3 SNP genotype and ND4 haplotype data for each individual of the 8 sampled localities
	c54079_g1_i1	c59751_g2_i3	c12535_g1_i1	c36135_g1_i2	c40452_g1_i1	c61080_g8_i1	c62359_g8_i4	c23539_g1_i1	c34434_g1_i1	c41151_g1_i3	c58708_g7_i1	c55170_g1_i1	c47041_g1_i1	c29533_g1_i1	c61290_g11_i1	c59181_g1_i1	c42562_g1_i1	c35975_g1_i1	ND4
MenezGwen
690-27_3	11	11	11	11	11	11	11	11	11	11	11	11	11	11	11	11	11	11	2
696-11_1	11	11	11	11	11	11	11	11	11	11	11	11	11	11	11	11	11	11	2
696-11_2	11	11	11	11	11	11	11	11	11	11	11	11	11	11	11	11	11	11	2
712-1_1	11	11	11	11	11	11	11	11	11	11	11	11	11	11	11	11	11	11	2
712-1_2	11	11	11	11	11	11	11	11	11	11	11	11	11	11	11	11	11	11	28
712-2_1	11	11	11	11	11	11	11	11	11	11	11	11	11	11	11	11	11	12	12
712-2_2	11	11	11	11	11	11	11	11	11	11	11	11	11	11	11	11	11	11	2
712-2_3	11	11	11	11	11	11	11	11	11	11	11	11	11	11	11	11	11	11	2
712-2_4	11	11	11	11	11	11	11	11	11	11	11	11	11	11	11	11	11	11	2
715-1_1	11	11	11	11	11	11	11	11	11	11	11	11	11	11	11	11	11	11	8
715-1_2	11	11	11	11	11	11	11	11	11	11	11	11	11	11	11	11	11	11	30
715-1_3	11	11	11	11	11	11	11	11	11	11	11	11	11	11	11	11	11	11	2
715-1_4	11	11	11	12	11	11	11	11	11	11	11	11	11	11	11	11	11	12	10
715-1_5	11	11	11	11	11	11	11	11	11	11	11	11	11	11	11	11	11	11	7
715-1_6	11	11	11	11	11	11	11	11	11	11	11	11	11	11	11	11	11	11	39
719-10_1	11	11	11	11	11	11	11	11	11	11	11	11	11	11	11	11	11	11	29
719-10_2	11	11	11	11	11	11	11	11	11	11	11	11	11	11	11	11	11	11	2
729-4_1	11	11	11	11	11	11	11	11	11	11	11	11	11	11	11	11	11	11	2
743-11_1	11	11	11	11	11	11	11	11	11	11	11	11	11	11	11	11	11	11	2
746-4_1	11	11	11	11	11	11	11	11	11	11	11	11	11	11	11	11	11	11	2
746-4_2	11	11	11	11	11	11	11	11	11	11	11	11	11	11	11	11	11	11	46
750-9_1	11	11	11	11	11	11	11	11	11	11	11	11	11	11	11	11	11	11	2
754-8_1	11	11	11	11	11	11	11	11	11	11	11	11	11	11	11	11	11	11	2
754-8_2	11	11	11	11	11	11	11	11	11	11	11	11	11	11	11	11	11	11	2
754-8_3	11	11	11	11	11	11	11	11	11	11	11	11	11	11	11	11	11	11	2
754-8_4	11	11	11	11	11	11	11	11	11	11	11	11	11	11	11	11	11	11	24
754-8_5	11	11	11	11	11	11	11	11	11	11	11	11	11	11	11	11	11	11	2
754-8_6	11	11	11	11	11	11	11	11	11	11	11	11	11	11	11	11	11	11	9
754-8_7	11	11	11	11	11	11	11	11	11	11	11	11	11	11	11	11	11	12	40
754-8_8	11	11	11	11	11	11	11	11	11	11	11	11	11	11	11	11	11	11	2
761-6_1	11	11	11	11	11	11	11	11	11	11	11	11	11	11	11	11	11	11	2
BioBaz_1	11	11	11	11	11	11	11	11	11	11	11	11	11	11	11	11	11	11	2
BioBaz_10	11	11	11	11	11	11	11	11	11	11	11	11	11	11	11	11	11	11	2
BioBaz_11	11	11	11	11	11	11	11	11	11	11	11	11	11	11	11	11	11	11	2
BioBaz_12	11	11	11	11	11	11	11	12	11	11	11	11	11	11	11	11	11	11	2
BioBaz_13	11	11	11	11	11	11	11	11	11	11	11	11	11	11	11	11	11	11	7
BioBaz_14	11	11	11	11	11	11	11	11	11	11	11	11	11	11	11	11	11	11	2
BioBaz_15	11	11	11	11	11	11	11	11	11	12	11	11	11	11	11	11	11	11	36
BioBaz_16	11	11	11	11	11	11	11	11	11	11	11	11	11	11	11	11	11	11	2
BioBaz_17	11	11	11	11	11	11	11	11	11	11	11	11	11	11	11	11	11	11	2
BioBaz_18	11	11	11	11	11	11	11	11	11	11	11	11	11	11	11	11	11	11	2
BioBaz_19	11	11	11	11	11	11	11	11	11	11	11	11	11	11	11	11	11	11	2
BioBaz_2	11	11	11	11	11	11	11	11	11	11	11	11	11	11	11	11	11	12	13
BioBaz_3	11	11	11	11	11	11	11	11	11	11	11	11	11	11	11	11	11	11	?
BioBaz_4	11	11	11	11	11	12	11	11	11	11	11	11	11	11	11	11	11	11	2
BioBaz_5	11	11	11	11	11	11	11	11	11	??	11	11	11	11	11	11	11	11	2
BioBaz_6	11	11	11	11	11	11	11	12	11	12	11	11	11	11	11	11	11	11	2
BioBaz_7	11	11	11	11	11	12	11	11	11	11	11	11	11	11	11	11	11	11	2
BioBaz_8	11	11	11	11	11	11	11	11	11	11	11	11	11	11	11	11	11	11	2
BioBaz_9	11	11	11	11	11	11	11	11	11	11	11	11	11	11	11	11	11	11	31
LuckyStrike
3120_10C	11	11	11	11	11	11	11	11	11	11	11	11	11	11	11	11	11	11	2
3120_10E	11	11	11	11	11	11	11	12	11	11	11	11	11	11	11	11	11	11	7
3120_1C	11	11	11	11	11	11	11	11	11	11	11	11	11	11	11	11	11	12	2
3120_1CLVD	11	11	11	11	11	11	11	11	11	11	11	11	11	11	11	11	11	11	2
3120_1CLVD_EF	11	11	11	11	11	11	11	11	11	11	11	11	11	11	11	11	11	11	2
3120_1E	11	11	11	11	12	11	12	11	11	11	11	11	12	11	11	11	11	11	2
3120_2CLVD	11	11	11	11	11	11	11	11	11	11	11	11	11	11	11	11	11	11	9
3120_2CLVD_EF	11	11	11	11	11	11	11	11	11	11	11	11	11	11	11	11	11	11	2
3120_2E	11	11	11	11	11	11	11	11	11	11	11	12	11	11	??	11	11	12	2
3120_3C	11	11	11	11	11	11	12	11	11	11	11	11	12	11	11	11	11	11	2
3120_3CLVD	11	11	11	11	11	11	11	11	11	11	11	11	11	11	11	12	11	11	2
3120_3CLVD_EF	11	11	11	12	11	11	11	11	11	11	11	11	11	11	11	11	11	11	2
3120_3D	11	11	11	11	11	11	11	11	11	11	11	11	11	11	11	11	11	11	2
3120_3E	11	11	11	11	11	11	11	11	11	11	11	11	11	11	11	11	12	11	21
3120_4C	11	11	11	11	11	11	11	11	11	11	11	11	11	11	11	11	11	11	2
3120_4CLVD	11	11	11	11	11	11	11	11	11	11	11	11	11	11	11	11	11	11	2
3120_4CLVD_EF	11	11	11	11	11	11	11	12	11	11	11	11	11	11	11	11	11	11	2
3120_4E	11	11	11	11	11	11	11	11	11	11	11	11	11	11	11	11	11	11	2
3120_5C	11	11	11	11	11	11	11	11	11	11	11	11	11	11	11	11	11	11	2
3120_5CLVD	11	11	11	11	11	11	11	11	11	11	11	11	11	11	11	11	11	11	2
3120_5CLVD_EF	11	11	11	11	11	11	11	11	11	11	11	11	11	11	11	11	11	11	2
3120_5D	11	11	11	11	11	11	11	11	11	11	11	11	11	11	11	11	11	11	2
3120_5E	11	11	11	11	11	11	11	11	11	11	11	11	11	11	11	11	11	11	2
3120_6C	11	11	11	11	11	11	11	11	11	11	11	11	11	11	11	11	11	11	45
3120_6E	11	11	11	11	11	11	11	11	11	11	11	11	11	11	11	11	11	11	2
3120_7D	11	11	11	11	11	11	11	11	11	11	11	11	11	11	11	11	11	11	2
3120_8C	11	11	11	11	11	11	11	11	11	11	11	11	11	11	11	11	11	11	2
3120_8E	11	11	11	11	11	11	11	11	11	11	11	11	11	11	11	11	11	11	2
3120_9C	11	11	11	11	11	11	11	11	11	11	11	11	11	11	11	11	11	11	2
3120_9E	11	11	11	11	11	11	11	11	11	11	11	11	11	11	11	11	11	11	35
Rainbow
3121_1	11	11	11	11	11	11	11	11	11	11	11	11	11	11	11	11	11	11	2
3121_10	11	11	11	11	11	11	11	11	11	11	11	11	11	11	11	11	11	12	2
3121_11	11	11	11	11	11	11	11	11	11	11	11	11	11	11	11	11	11	12	2
3121_12	11	11	11	11	11	11	11	11	11	11	11	11	11	11	11	11	11	11	2
3121_14	11	11	11	11	11	11	11	11	11	11	11	11	11	11	11	11	11	11	2
3121_16	11	11	11	11	11	11	11	11	11	11	11	11	11	11	11	11	11	11	2
3121_17	11	11	11	11	11	11	11	11	11	11	11	11	11	11	11	11	11	11	2
3121_18	11	11	11	11	11	11	11	11	11	11	11	11	11	11	11	11	11	11	2
3121_19	11	11	11	11	11	11	11	11	11	11	11	11	11	11	11	11	11	11	2
3121_2	11	11	11	11	11	11	11	11	11	11	11	11	11	11	11	11	11	11	2
3121_3	11	11	11	11	11	11	11	11	11	11	11	11	11	11	11	11	11	12	2
3121_4	11	11	11	11	11	11	11	11	11	11	11	11	11	11	11	11	11	12	2
3121_5	11	11	11	11	11	11	11	11	11	11	11	11	11	11	11	11	11	11	2
3121_6	11	11	11	11	11	11	11	11	11	11	11	11	11	11	11	11	11	11	2
3121_7	11	11	11	11	11	11	11	11	11	11	11	11	11	11	11	11	11	11	2
3121_8	11	11	11	11	11	11	11	11	11	11	11	11	11	11	11	11	11	11	34
3122_1	11	11	11	11	11	11	11	11	11	11	11	11	11	11	11	11	11	11	18
3122_10	11	11	11	11	11	11	11	11	11	11	11	11	11	11	11	11	11	11	2
3122_11	11	11	11	11	11	11	11	11	11	11	11	11	11	11	11	11	11	11	2
3122_12	11	11	11	11	11	11	11	11	11	11	11	11	11	11	11	11	11	11	2
3122_13	11	11	11	11	11	11	11	11	11	11	11	11	11	11	11	11	11	11	2
3122_14	11	11	11	11	11	11	11	11	11	11	11	11	11	11	11	11	11	11	2
3122_15	11	11	11	11	11	11	11	11	11	11	11	11	11	11	11	11	11	11	2
3122_2	11	11	11	11	11	11	11	11	11	11	11	11	11	11	11	11	11	11	10
3122_3	11	11	11	11	11	11	11	11	11	11	11	11	11	11	11	11	11	11	12
3122_4	11	11	11	11	11	11	11	11	11	11	11	11	11	11	11	11	11	11	2
3122_5	11	11	11	11	11	11	11	11	11	11	11	11	11	11	11	11	11	11	2
3122_7	11	11	11	11	11	11	11	11	11	11	11	11	11	11	11	11	11	12	2
3122_8	11	11	11	11	11	11	11	11	11	11	11	11	11	11	11	11	11	11	2
3122_9	11	11	11	11	11	11	11	11	11	11	11	11	11	11	11	11	11	11	2
BrokenSpur
3125_1	22	22	22	22	22	??	??	12	??	22	22	22	22	??	12	22	??	22	?
3125_10	22	22	22	22	22	22	22	12	22	22	22	22	22	22	22	12	22	22	1
3125_11	11	12	11	12	22	22	12	12	11	22	12	22	12	12	12	12	12	12	2
3125_2	12	11	12	12	12	12	11	12	12	12	12	12	11	12	12	12	12	12	13
3125_3	22	22	22	22	22	22	22	22	22	22	22	22	22	22	22	22	22	22	1
3125_4	22	22	22	22	22	12	22	22	22	12	22	22	22	22	22	12	22	22	1
3125_5	11	22	12	22	12	22	12	11	12	12	12	22	12	12	12	12	12	12	2
3125_6	12	12	12	12	22	22	12	11	12	12	11	12	12	12	12	11	11	22	8
3125_7	11	11	12	12	12	11	12	22	11	11	22	11	12	12	12	12	22	12	2
3125_8	12	12	22	22	22	11	22	11	11	12	12	12	22	12	12	11	12	12	27
3125_9	12	12	12	12	22	22	11	11	12	22	22	22	11	22	22	12	22	11	20
3676_11	12	22	12	12	22	22	12	12	12	11	22	12	12	22	22	12	12	11	2
3676_12	22	22	22	22	12	22	22	22	12	12	22	22	22	12	12	22	22	12	1
3676_14	12	11	12	12	22	12	12	12	11	12	11	12	22	12	12	12	11	11	1
3676_15	12	12	12	11	22	11	11	12	12	11	12	11	11	11	11	22	12	11	2
3676_16	22	12	22	22	22	22	22	22	22	22	22	22	22	22	22	22	22	22	1
3676_18	22	22	12	22	12	22	22	11	22	22	22	22	22	22	22	22	22	22	1
3676_2	12	22	12	22	12	22	12	22	11	22	22	22	12	22	22	12	22	22	8
3676_20	22	22	22	22	22	12	22	22	22	22	22	22	22	22	22	22	22	22	1
3676_22	12	12	22	12	22	22	12	22	12	12	22	12	12	12	12	22	22	12	2
3676_24	12	22	12	22	22	12	12	22	12	22	22	22	12	22	22	12	22	22	1
3676_26	22	12	12	12	12	22	11	12	12	12	12	22	12	12	12	12	12	12	42
3676_27	22	12	22	12	22	22	22	22	12	22	22	22	22	22	22	22	22	22	1
3676_28	22	22	12	11	11	12	22	12	12	22	22	22	22	12	12	11	22	11	2
3676_29	22	22	12	22	22	22	22	22	22	22	22	12	22	22	22	22	22	22	1
3676_30	22	12	11	11	11	12	12	12	12	12	12	12	12	12	12	22	12	11	48
3676_31	12	12	12	11	12	12	12	12	11	12	12	11	12	12	12	11	12	11	26
3676_32	22	22	22	22	22	22	22	12	22	22	22	22	22	22	22	22	22	22	1
3676_33	22	22	22	22	22	22	22	22	22	22	22	22	22	22	22	22	22	22	1
3676_6	22	22	22	22	22	12	22	12	22	22	22	22	22	22	22	22	22	22	1
SnakePit
3129_1	22	22	22	22	12	22	22	22	12	22	22	22	22	22	22	22	22	22	1
3129_12	12	22	22	22	22	22	22	22	22	22	22	22	22	22	22	22	22	22	1
3129_14	22	12	22	22	22	22	22	22	22	12	22	12	22	12	12	22	22	22	1
3129_15	22	12	22	22	22	12	22	22	22	22	22	22	22	22	22	22	22	22	1
3129_16	22	22	22	12	22	22	22	12	22	22	22	22	22	22	22	22	22	22	1
3129_17	22	22	22	22	12	22	22	22	22	22	22	22	22	22	22	12	22	22	1
3129_18	22	22	22	22	22	22	22	22	12	22	22	22	22	22	22	22	22	22	1
3129_19	22	22	22	22	22	22	22	22	22	22	22	12	22	22	22	12	22	22	6
3129_20	22	22	11	22	22	22	22	22	22	22	22	22	22	12	12	22	22	22	1
3129_21	22	22	22	22	12	12	22	22	22	22	22	22	22	22	22	22	22	22	1
3129_22	22	22	12	22	22	22	22	22	22	22	22	22	22	12	12	22	22	22	1
3129_24	22	22	22	22	22	22	11	12	22	22	22	22	11	22	22	22	22	22	1
3129_25	22	22	22	22	22	22	22	22	22	22	22	12	22	12	12	22	22	22	1
3129_26	22	22	22	22	22	22	22	22	22	22	22	22	22	22	22	12	22	22	1
3129_28	22	22	22	22	22	22	22	22	12	12	22	22	22	22	22	12	22	22	47
3129_29	22	22	22	22	22	22	22	22	22	22	22	22	22	22	22	22	22	22	1
3129_31	22	22	22	22	22	22	22	12	22	22	22	12	22	22	22	22	22	22	1
3129_33	22	12	22	22	22	22	22	22	22	22	22	22	22	12	12	22	22	22	1
3129_34	22	22	22	22	22	22	22	22	22	22	22	22	22	22	22	22	22	22	1
3129_35	22	12	22	22	22	22	22	22	22	22	22	22	22	22	22	12	22	22	1
3129_37	22	22	22	12	22	22	22	12	22	22	22	22	22	22	22	22	22	12	1
3129_40	22	22	12	22	12	22	22	22	22	22	22	22	22	22	22	22	22	22	1
3129_41	22	22	12	22	12	22	22	22	22	22	22	22	22	22	22	22	22	22	1
3129_42	22	12	22	22	22	22	22	22	12	22	22	22	22	22	22	12	22	22	?
3129_7	22	22	12	22	22	22	22	22	22	22	22	22	22	22	22	12	22	12	1
3672_1	22	22	22	22	22	22	22	22	22	22	22	22	22	12	12	22	22	22	1
3674_1	22	22	12	22	22	22	22	22	22	22	22	22	22	22	22	12	22	22	1
3674_2	22	22	22	22	22	22	22	22	22	22	22	22	22	22	22	22	22	22	1
3674_3	22	22	22	22	22	22	22	22	12	22	22	22	22	22	22	22	22	22	1
3674_4	22	22	22	22	22	22	22	22	22	22	22	22	22	22	22	22	22	22	14
Irina
244-9_13	22	12	22	22	22	22	22	22	22	22	22	22	22	22	22	22	22	22	1
244-9_14	22	12	22	22	22	22	22	22	22	22	22	22	22	22	22	22	22	22	1
244-9_18	22	22	22	22	22	22	22	22	22	22	22	22	22	22	22	22	22	22	1
244-9_19	22	22	22	22	22	22	22	22	22	22	22	22	22	22	22	22	22	22	1
244-9_28	22	22	22	22	22	22	22	22	22	22	22	22	22	22	22	22	22	22	1
244-9_29	22	22	22	22	22	22	22	22	22	22	22	22	22	22	22	22	22	22	1
244-9_30	22	22	22	22	22	22	22	22	22	22	22	22	22	22	22	12	22	22	1
244-9_32	22	22	22	22	22	22	22	22	22	22	12	22	22	22	22	22	12	22	1
244-9_34	22	12	22	22	12	22	22	22	22	22	22	22	22	12	12	11	22	22	1
244-9_35	22	22	22	22	22	22	22	22	22	22	22	22	22	22	22	22	22	22	1
244-9_36	22	22	22	22	12	22	22	22	22	22	22	22	22	22	22	22	22	22	1
244-9_37	22	22	22	22	22	22	22	22	22	22	22	22	22	22	22	22	22	22	1
244-9_38	22	22	22	22	22	22	22	12	22	22	22	22	22	22	22	22	22	22	1
244-9_41	22	22	22	22	22	22	22	22	22	22	22	22	22	22	22	12	22	22	1
244-9_42	12	12	22	22	22	22	22	22	22	22	22	22	22	22	22	22	22	22	1
244-9_43	22	22	22	22	22	22	22	12	22	22	22	22	22	22	22	22	22	22	1
244-9_44	22	22	12	22	22	22	22	22	22	22	22	22	22	22	22	22	22	22	1
244-9_45	22	22	22	22	22	22	22	12	22	22	22	22	22	22	22	12	22	22	1
244-9_46	22	22	22	22	22	22	22	12	22	12	22	22	22	22	22	22	22	22	1
244-9_47	22	22	22	22	22	22	22	22	22	22	22	22	22	22	22	22	22	22	1
244-9_48	22	22	22	22	22	22	22	22	22	22	12	22	22	22	22	22	12	22	1
244-9_49	22	12	12	22	22	22	22	22	22	22	22	22	22	12	12	22	22	22	37
244-9_50	22	22	22	22	22	22	22	22	22	22	22	22	22	22	22	12	22	22	1
244-9_53	22	22	22	22	22	22	22	22	22	22	22	22	22	22	22	22	22	22	1
244-9_54	22	22	22	22	22	22	22	22	22	22	22	22	22	22	22	12	22	22	1
244-9_55	12	22	22	22	22	22	22	22	22	22	22	22	22	22	22	12	22	22	1
244-9_56	22	22	22	22	22	12	22	22	22	22	22	22	22	22	22	12	22	22	1
244-9_57	22	22	22	22	22	22	22	22	22	22	22	22	22	12	12	22	22	22	1
244-9_58	22	22	22	22	22	22	22	22	22	22	22	22	22	22	22	22	22	22	1
244-9_59	22	22	22	22	22	22	22	22	22	12	22	22	22	22	22	22	22	22	1
259-29_1	22	22	22	22	22	22	22	12	22	22	22	22	22	22	22	22	22	22	1
259-29_10	22	22	22	22	22	22	22	22	22	22	22	22	22	22	22	22	22	22	?
259-29_11	22	22	22	22	22	22	22	22	22	22	22	22	22	22	22	22	22	22	1
259-29_12	22	12	22	22	22	22	22	12	22	22	22	22	22	22	22	22	22	22	1
259-29_13	22	22	22	12	22	22	22	22	22	22	22	22	22	22	22	22	22	22	23
259-29_14	22	22	22	22	22	22	22	22	22	22	22	22	22	22	22	22	22	22	?
259-29_16	22	22	22	22	22	22	22	22	22	22	22	11	22	22	22	12	22	22	1
259-29_18	22	22	22	22	22	22	22	22	22	22	22	22	22	22	22	12	22	22	1
259-29_19	22	22	12	22	22	22	22	22	22	22	22	22	22	22	22	22	22	22	1
259-29_2	22	22	12	22	12	22	22	22	22	12	22	12	22	22	22	22	22	22	1
259-29_3	22	22	22	22	12	22	22	12	22	22	22	22	22	22	22	12	22	22	1
259-29_4	22	22	22	22	22	22	22	22	22	22	22	22	22	22	22	22	22	22	1
259-29_5	22	22	22	22	22	22	22	22	22	22	22	22	22	12	12	22	22	22	1
259-29_9	12	22	22	22	12	22	22	22	22	22	22	22	12	22	22	22	22	22	1
267-1_1	22	22	22	22	12	22	22	22	22	22	22	22	22	22	22	22	22	22	1
282-3_1	22	22	22	22	22	22	22	12	22	22	22	22	22	22	22	22	22	22	1
282-3_2	12	22	12	22	22	22	22	22	22	22	22	12	22	22	22	22	22	22	1
282-3_3	22	22	22	22	22	22	22	22	22	22	22	12	22	22	22	22	22	22	1
Quest
267-13_1	22	22	22	22	22	22	22	22	22	22	22	22	22	22	22	22	22	22	1
267-13_2	22	12	22	22	22	22	22	22	22	22	22	12	22	22	22	22	22	22	1
267-13_3	22	22	12	22	22	22	22	12	22	22	22	22	22	22	22	22	22	22	?
267-13_4	22	22	22	22	22	22	22	22	22	12	22	22	22	22	22	22	22	22	1
267-13_5	22	22	22	22	22	22	22	22	22	22	22	22	22	22	22	22	22	22	1
267-13_6	22	22	22	22	22	22	22	22	22	22	22	22	22	22	22	22	22	22	22
267-7_1	22	22	12	22	22	22	22	22	22	22	22	22	22	22	22	22	22	22	1
267-7_2	22	22	22	22	22	22	22	12	22	22	22	22	22	22	22	22	22	22	?
267-7_3	22	22	22	22	22	22	22	22	12	12	22	22	22	22	22	12	22	22	?
267-7_4	22	22	12	22	22	22	22	22	22	12	22	22	22	22	22	22	22	22	1
267-7_5	22	22	22	22	22	22	22	22	22	22	22	22	22	22	22	12	22	22	1
267-7_6	12	22	22	22	22	22	22	22	22	22	22	22	22	12	12	22	22	22	1
267-8_1	22	22	22	22	22	22	22	22	22	22	22	22	22	22	22	22	22	22	1
267-8_2	22	22	22	22	12	22	22	22	22	22	22	22	22	22	22	22	22	22	1
267-8_3	22	22	22	22	22	22	22	22	22	22	22	22	22	22	22	22	22	22	1
267-8_4	22	22	22	22	22	22	22	22	22	22	22	22	22	22	22	22	22	22	1
267-8_5	22	22	12	22	22	22	22	22	22	22	22	22	22	22	22	22	22	22	1
267-8_6	22	22	22	22	22	22	22	22	22	22	22	22	22	22	22	12	22	22	15
271-5_1	22	22	22	12	22	22	22	22	22	22	22	12	22	12	12	22	22	22	11
271-5_2	22	22	22	22	22	22	22	12	22	22	22	22	22	22	22	22	22	22	1
271-5_3	22	22	22	22	22	22	22	22	22	22	22	22	22	22	22	22	22	22	1
271-5_4	22	22	22	22	22	22	22	22	22	22	22	22	22	22	22	22	22	22	1
271-5_5	22	22	11	22	22	22	22	22	22	22	22	22	22	22	22	22	22	22	1
271-5_6	22	22	22	22	22	22	22	22	22	22	22	22	22	22	22	22	22	22	1
313-2_1	22	22	22	22	22	22	22	22	22	22	22	22	22	22	22	22	22	22	1
313-2_2	22	22	22	22	12	22	22	12	22	22	22	22	22	22	22	22	22	22	1
313-2_3	22	12	22	22	22	22	22	22	22	22	22	22	22	22	22	22	22	22	6
313-2_4	22	22	22	22	22	22	22	22	22	22	22	22	22	22	22	22	22	22	6
313-2_5	22	22	22	22	22	22	22	12	22	22	22	22	22	22	22	12	22	22	1
313-2_6	22	22	22	22	22	22	22	22	22	12	22	22	22	22	22	22	22	22	33
Semenov
541_1	22	22	22	22	22	22	22	22	22	22	22	22	22	22	22	22	22	22	1
541_10	22	22	22	22	12	22	22	22	22	22	22	22	22	22	22	22	22	22	1
541_11	22	22	22	22	22	22	22	22	22	22	22	22	22	12	12	22	22	22	1
541_12	22	22	22	22	22	22	22	22	22	22	22	22	22	22	22	22	22	22	1
541_13	22	22	22	22	22	22	22	22	22	22	22	22	22	22	22	22	22	22	1
541_14	22	22	22	22	22	22	12	22	22	22	22	22	12	22	22	22	22	22	1
541_15	22	22	22	22	12	22	22	22	22	22	22	22	22	22	22	22	22	22	1
541_16	22	22	22	22	12	22	22	22	22	22	22	12	22	22	22	22	22	22	?
541_17	22	22	22	22	22	22	22	12	22	22	22	22	22	22	22	22	22	22	1
541_18	22	22	22	22	22	22	22	22	22	22	22	22	22	22	22	22	22	22	1
541_19	22	22	22	22	22	22	22	22	22	22	22	22	22	22	22	22	22	22	1
541_2	22	22	22	22	22	22	22	22	22	22	22	22	22	22	22	22	22	22	1
541_20	22	22	22	22	22	22	22	22	22	22	22	22	22	22	22	22	22	22	1
541_21	22	22	22	22	22	22	22	22	22	22	22	22	22	22	22	22	22	22	1
541_22	22	22	22	22	22	22	22	22	22	22	22	22	22	22	22	22	22	22	1
541_23	22	22	22	22	22	22	22	22	22	22	22	22	22	22	22	22	22	22	1
541_24	12	22	22	22	22	22	22	22	22	22	22	22	22	22	22	22	22	22	1
541_25	22	22	22	22	22	22	22	22	22	22	22	22	22	22	22	22	22	22	1
541_26	22	22	22	22	22	22	22	22	22	22	22	22	22	22	22	22	22	22	1
541_27	12	22	22	22	22	22	22	22	22	22	22	22	22	22	22	22	22	22	1
541_28	22	22	22	22	22	22	22	22	22	22	22	22	22	22	22	22	22	22	1
541_29	22	22	12	22	22	22	22	22	22	22	22	22	22	22	22	22	22	22	11
541_3	22	22	22	22	22	22	22	22	12	22	22	22	22	22	22	22	22	22	1
541_30	22	22	22	12	22	22	22	22	22	22	22	22	22	22	22	22	22	22	1
541_31	22	22	22	22	22	22	22	22	22	22	22	22	22	22	22	22	22	22	1
541_32	22	22	22	22	22	22	22	22	12	22	22	22	22	22	22	22	22	22	1
541_33	12	22	22	22	22	22	22	22	22	22	22	22	22	22	22	22	22	22	1
541_34	22	22	22	22	22	22	22	22	22	22	22	22	22	22	22	22	22	12	1
541_35	22	22	22	22	22	22	22	22	22	22	22	22	22	22	22	22	22	22	1
541_36	22	22	22	22	22	22	22	22	12	22	22	22	22	22	22	12	22	22	1
541_37	22	22	22	22	22	22	22	22	22	22	22	22	22	22	22	22	22	22	1
541_38	22	22	22	22	22	22	12	22	22	22	22	22	12	22	22	22	22	22	1
541_39	22	22	22	22	22	22	22	12	22	22	22	22	22	22	22	22	22	22	1
541_4	22	22	22	22	22	22	22	22	22	22	22	22	22	22	22	22	22	22	1
541_40	22	22	22	22	22	22	22	22	22	22	22	22	22	22	22	22	22	22	1
541_5	22	22	12	22	22	22	22	12	22	22	22	22	22	22	22	22	22	22	?
541_6	22	22	12	22	22	22	22	22	22	22	22	22	22	22	22	22	22	22	1
541_7	22	22	22	22	22	22	22	22	22	22	22	22	22	12	12	12	22	22	1
541_8	22	12	12	22	12	22	22	22	22	22	22	22	22	22	22	22	22	22	1
541_9	22	22	22	22	22	22	22	22	22	22	22	22	22	22	22	22	22	22	1

## Sheet: Table S4
Table S4 Fluidigm primer information (5' to 3') and putative gene functions of the 18 SNP loci investigated in this study. ASP1 = SNP allele detected with allele-specific primer 1, ASP2 = SNP allele detected with allele-specific primer 2, SNP_SEQ = sequence of the amplified fragment containing the SNP, ASP1_SEQ = sequence of allele-specific primer 1, ASP2_SEQ = sequence of allele-specific primer …
SNP_NAME	ASP1	ASP2	SNP_SEQ	ASP1_SEQ	ASP2_SEQ	LSP_SEQ	STA_SEQ	AMP_GC	REFSEQ	SWISSPROT	TREMBL
c12535_g1_i1	G	A	AATGGCATATAMAAATGATTTTATGCTCGTCTTCCCTGTATTTTCTACTGTTAGTGCAGA[G/A]CCTAGTTTTACTAAGTGAGATGAGATGTCAAGTTTCCTATCTGCTTTACTAATAACAATT	CCCTGTATTTTCTACTGTTAGTGCAGAG	CCCTGTATTTTCTACTGTTAGTGCAGAA	GGAAACTTGACATCTCATCTCACTTAGTAAAACT	GATTTTATGCTCGTCTTCCCTGTA	0.4	ref|PREDICTED: dolichyl-diphosphooligosaccharide--protein glycosyltransferase subunit 1-like [Aplysia californica]	sp|Q9GMB0|RPN1_PIG Dolichyl-diphosphooligosaccharide--protein glycosyltransferase subunit 1 OS=Sus scrofa GN=RPN1 PE=1 SV=1	tr|K1QWZ6|K1QWZ6_CRAGI Dolichyl-diphosphooligosaccharide--protein glycosyltransferase subunit 1 OS=Crassostrea gigas GN=CGI_10023347 PE=4 SV=1
c23539_g1_i1	A	G	CGTCATGATATGCTATGGYGTTGTAGATGCCGTTTGTTCTATTAGTTTTGGCAGACTTGT[A/G]CAATATGTTGGTCACATTCCATTCTTTGYACTTG	AAAGAATGGAATGTGACCAACATATTGT	AGAATGGAATGTGACCAACATATTGC	GCCGTTTGTTCTATTAGTTTTGGCAGA	CAAAGAATGGAATGTGACCAACATATT	0.37	ref|PREDICTED: UNC93-like protein-like [Aplysia californica]	sp|Q6DDL7|UN93A_XENLA Protein unc-93 homolog A OS=Xenopus laevis GN=unc93a PE=2 SV=1	tr|V4A2S9|V4A2S9_LOTGI Uncharacterized protein OS=Lottia gigantea GN=LOTGIDRAFT_163509 PE=4 SV=1
c29533_g1_i1	T	C	GATATATTTTTTCTCCGGGTGGATTTTCTTTAACAACTGAGCTATTGTTGAAGTCATTTG[T/C]TCTTTAGATAAATTCAGTTTCTTAGCATTGAATTTTTGTACAAGTTCTTTAGGTGTCATA	CAACTGAGCTATTGTTGAAGTCATTTGT	ACTGAGCTATTGTTGAAGTCATTTGC	TACAAAAATTCAATGCTAAGAAACTGAATTTATCTAAAGA	CGGGTGGATTTTCTTTAACAACTGA	0.28	No hit	No hit	tr|K1P9V5|K1P9V5_CRAGI General transcription factor IIF subunit 1 OS=Crassostrea gigas GN=CGI_10014577 PE=4 SV=1
c34434_g1_i1	A	G	GATTTTTCGGAATTTCATATTCTGAATGGACAACAAATTTCCATCCCATTTTCTAAAATT[A/G]TCTAAATGTATAGCATTAATAATATCGGGCACTWCCAGTCCTCTACTGTCMAGCATTTGT	GACAACAAATTTCCATCCCATTTTCTAAAATTA	ACAACAAATTTCCATCCCATTTTCTAAAATTG	AGTGCCCGATATTATTAATGCTATACAT	CTGAATGGACAACAAATTTCCATCC	0.29	ref|PREDICTED: translation machinery-associated protein 16 [Latimeria chalumnae]	sp|A7MCB7|TMA16_DANRE Translation machinery-associated protein 16 OS=Danio rerio GN=tma16 PE=2 SV=1	tr|H3AHD6|H3AHD6_LATCH Uncharacterized protein OS=Latimeria chalumnae PE=4 SV=1
c35975_g1_i1	A	G	AGGTGTTGATATAACGGCCAATCAGGACGAGGA[A/G]ACAGACAACGAAACATTCCAAGCAGAGTACATCAAACAACATAACAAATGGGCCTTCAAA	GCTTGGAATGTTTCGTTGTCTGTT	GCTTGGAATGTTTCGTTGTCTGTC	ACGGCCAATCAGGACGAGG	TTGTTATGTTGTTTGATGTACTCTGCT	0.5	ref|PREDICTED: similar to fascin [Tribolium castaneum]	sp|Q24524|SING_DROME Protein singed OS=Drosophila melanogaster GN=sn PE=3 SV=1	tr|K1QEZ3|K1QEZ3_CRAGI Fascin OS=Crassostrea gigas GN=CGI_10025410 PE=3 SV=1
c36135_g1_i2	G	A	CAACACTACATGGTGGATGACACAACACATTTCATTTTGTATTTCTCCTTTTTTAATGAC[G/A]GAACTACCTCTTTTGTCATACTATGTAAACACGTGTTGAACATTAATAGATATCATATGC	TGTTTACATAGTATGACAAAAGAGGTAGTTCC	TGTTTACATAGTATGACAAAAGAGGTAGTTCT	GGTGGATGACACAACACATTTCATTTTGT	TGTTCAACACGTGTTTACATAGTATGAC	0.33	ref|PREDICTED: ubiquitin-related modifier 1 homolog [Aplysia californica]	sp|Q5ZJU4|URM1_CHICK Ubiquitin-related modifier 1 OS=Gallus gallus GN=URM1 PE=3 SV=1	tr|C1C497|C1C497_LITCT Ubiquitin-related modifier 1 OS=Lithobates catesbeiana GN=URM1 PE=3 SV=1
c40452_g1_i1	A	G	GGAAAACAAGCAAATGACAATTTGACRCTAGCAGATTTGGGAGTTGGACCAAATGGAACT[A/G]TACAACTAGAGCTACAATCGACTGACCCTGTCAACACACCAATTAAAACATATCGTCCTA	GTCAGTCGATTGTAGCTCTAGTTGTAT	GTCAGTCGATTGTAGCTCTAGTTGTAC	CTAGCAGATTTGGGAGTTGGAC	GTGTGTTGACAGGGTCAGTC	0.43	ref|PREDICTED: hypothetical protein [Saccoglossus kowalevskii]	sp|Q4R6T7|IQUB_MACFA IQ and ubiquitin-like domain-containing protein OS=Macaca fascicularis GN=IQUB PE=2 SV=2	tr|K1QE72|K1QE72_CRAGI IQ and ubiquitin-like domain-containing protein OS=Crassostrea gigas GN=CGI_10012095 PE=4 SV=1
c41151_g1_i3	C	G	GAACATAAACATTTCTAACGAAATTGACYCATCTTTAATCGGAGGTAATGAATCAGCTGA[C/G]ACACCTTCAGAAGGGACAGCTGATGCTGTAGAGACAAAAATTAACGTGATTTTCAATCAC	TCGGAGGTAATGAATCAGCTGAC	ATCGGAGGTAATGAATCAGCTGAG	AGCATCAGCTGTCCCTTCTGA	CATCTTTAATCGGAGGTAATGAATCAG	0.5	ref|translationally-controlled tumor protein [Capsaspora owczarzaki ATCC 30864]	sp|Q95VY2|TCTP_BRABE Translationally-controlled tumor protein homolog OS=Branchiostoma belcheri PE=2 SV=1	tr|G9G141|G9G141_MYTGA TCTP OS=Mytilus galloprovincialis GN=TCTP PE=2 SV=1
c42562_g1_i1	G	A	CCAAAGTGACARTGCTGAAACCTTTATTATGTTCCAGATAATATTTCAGTGAACMATTTK[G/A]ACGTCTGAACAAATTAATTGATACGCAATCAACACTCAGATAACTTTCGTYCAAAAATCT	TGCGTATCAATTAATTTGTTCAGACGTC	TGCGTATCAATTAATTTGTTCAGACGTT	TGCTGAAACCTTTATTATGTTCCAGATA	GTTATCTGAGTGTTGATTGCGTATCA	0.3	ref|PREDICTED: signal recognition particle 54 kDa protein-like isoform X1 [Oreochromis niloticus] &gt;gi|499038606|ref|XP_004569946.1| PREDICTED: signal recognition particle 54 kDa protein-like isoform X1 [Maylandia zebra] &gt;gi|499038608|ref|XP_004569947.1| PREDICTED: signal recognition particle 54 kDa protein-like isoform X2 [Maylandia zebra] &gt;gi|542251917|ref|XP_005461990.1| PREDICTED: sig…	sp|P14576|SRP54_MOUSE Signal recognition particle 54 kDa protein OS=Mus musculus GN=Srp54 PE=1 SV=2	tr|K1S2S8|K1S2S8_CRAGI Signal recognition particle 54 kDa protein OS=Crassostrea gigas GN=CGI_10022034 PE=3 SV=1
c47041_g1_i1	A	G	ACAGTTGGACTTGTTGGTACATTATTTTCTAAGGAATATTTGGTAATAGACCATGGAATG[A/G]TGGATATGTTGTTTTTCCCAGTTCTTGCTTGGCTAGCTTGGATGGTAGGGGACAAAGTGA	CAAGAACTGGGAAAAACAACATATCCAT	AAGAACTGGGAAAAACAACATATCCAC	ACATTATTTTCTAAGGAATATTTGGTAATAGACCATGGA	CCAAGCTAGCCAAGCAAGAAC	0.31	ref|PREDICTED: ATP synthase subunit b, mitochondrial-like [Aplysia californica]	sp|Q94516|AT5F1_DROME ATP synthase subunit b, mitochondrial OS=Drosophila melanogaster GN=ATPsyn-b PE=2 SV=2	tr|T1G0I5|T1G0I5_HELRO Uncharacterized protein (Fragment) OS=Helobdella robusta GN=HELRODRAFT_71264 PE=4 SV=1
c54079_g1_i1	G	A	AATAAAAATATAATGTGTATAAAAAAAATCCACCTTCTGGTTTCATTATAAACATAAAAT[G/A]TAACTGCGTATTTATACAACAAATGGTTCTATTTTCACTTTCAATMTATAGAAGAAATTC	TCCACCTTCTGGTTTCATTATAAACATAAAATG	AAATCCACCTTCTGGTTTCATTATAAACATAAAATA	ATTGAAAGTGAAAATAGAACCATTTGTTGT	ATCCACCTTCTGGTTTCATTATAAACAT	0.28	ref|PREDICTED: similar to AGAP011504-PA [Tribolium castaneum]	sp|Q5RB31|SC61B_PONAB Protein transport protein Sec61 subunit beta OS=Pongo abelii GN=SEC61B PE=3 SV=3	tr|K1PJ22|K1PJ22_CRAGI Transport protein Sec61 subunit beta OS=Crassostrea gigas GN=CGI_10003763 PE=4 SV=1
c55170_g1_i1	T	A	GCAGAAGCAACACTGATCATAAGTATGATGATATGATATATTCCGAGTATGAAAAATGTC[T/A]GAAAATAACAGACGTATCTGAATACCAATATARCATGTTTTGTATGTTAATAAATGCATT	TATATTGGTATTCAGATACGTCTGTTATTTTCA	TATATTGGTATTCAGATACGTCTGTTATTTTCT	CACTGATCATAAGTATGATGATATGATATATTCCGAGTAT	ATATTGGTATTCAGATACGTCTGTTATTTT	0.29	ref|PREDICTED: mitochondrial ribonuclease P protein 3 [Xenopus (Silurana) tropicalis]	sp|O15091|MRRP3_HUMAN Mitochondrial ribonuclease P protein 3 OS=Homo sapiens GN=KIAA0391 PE=1 SV=2	tr|F6QNJ3|F6QNJ3_XENTR Uncharacterized protein OS=Xenopus tropicalis GN=kiaa0391 PE=4 SV=1
c58708_g7_i1	T	C	GGAACTTTGTTATGGAGCCAATGGGAGAAAAACCTGTAACAGAACTTGCAGGCATTGGTG[T/C]AGTTTTGGGAGGAAGGCTCGTAGAAGCAGGATTTGATTATG	GAACTTGCAGGCATTGGTGT	AACTTGCAGGCATTGGTGC	ACGAGCCTTCCTCCCAAAACT	GCCAATGGGAGAAAAACCTGTAAC	0.51	ref|PREDICTED: barrier-to-autointegration factor-like [Xiphophorus maculatus]	sp|Q6P026|BAF_DANRE Barrier-to-autointegration factor OS=Danio rerio GN=banf1 PE=1 SV=1	tr|K1PG58|K1PG58_CRAGI Barrier-to-autointegration factor OS=Crassostrea gigas GN=CGI_10000082 PE=4 SV=1
c59181_g1_i1	C	A	TACAATAGCTAGAGGTAGATTAGATCCTTCCTTTATCAACAGATATTCTGCTAAATGTTT[C/A]GTAAATGTATATGTGTTTGGTTTGTTACCAATCAGCTGTGGGGTAACCATATTTATCATY	TGGTAACAAACCAAACACATATACATTTACG	ATTGGTAACAAACCAAACACATATACATTTACT	TCCTTCCTTTATCAACAGATATTCTGCTAAATGT	CCCACAGCTGATTGGTAACAAA	0.31	ref|PREDICTED: male sterility protein 2-like protein-like [Saccoglossus kowalevskii]	sp|Q7ZXF5|FACR1_XENLA Fatty acyl-CoA reductase 1 OS=Xenopus laevis GN=far1 PE=2 SV=1	tr|K1QZN5|K1QZN5_CRAGI Fatty acyl-CoA reductase 1 OS=Crassostrea gigas GN=CGI_10006860 PE=4 SV=1
c59751_g2_i3	G	C	TGATTTGATGTGTAATTGTTTCATCMYCTTCTTTATAAGTAGCTCCTACACACACTGTAT[G/C]ACACCATGATACCTCTCCTCCAAATGACCTG	GGAGGAGAGGTATCATGGTGTC	GGAGGAGAGGTATCATGGTGTG	CTTCTTTATAAGTAGCTCCTACACACACTGT	TGGAGGAGAGGTATCATGGTG	0.44	ref|PREDICTED: pescadillo-like [Maylandia zebra]	sp|B5X171|PESC_SALSA Pescadillo homolog OS=Salmo salar GN=pes1 PE=2 SV=1	tr|K1RWM6|K1RWM6_CRAGI Pescadillo homolog OS=Crassostrea gigas GN=CGI_10024464 PE=3 SV=1
c61080_g8_i1	A	T	CAAAACAAYCCTAGTCGAGCTCCCTAAAGTACATGCTAACTTATTTACATTATTAAAACC[A/T]ATATGATGTAAAAACAAAAATAAAAACATGTAACAGTYATAAAAAAAAATCWATTTTAAA	AAAGTACATGCTAACTTATTTACATTATTAAAACCA	AAAGTACATGCTAACTTATTTACATTATTAAAACCT	ACTGTTACATGTTTTTATTTTTGTTTTTACATCA	GAGCTCCCTAAAGTACATGCTAAC	0.21	ref|PREDICTED: sodium/potassium-transporting ATPase subunit beta-like [Aplysia californica]	sp|Q24048|ATPB2_DROME Sodium/potassium-transporting ATPase subunit beta-2 OS=Drosophila melanogaster GN=nrv2 PE=1 SV=2	tr|K1R7J6|K1R7J6_CRAGI Putative sodium/potassium-transporting ATPase subunit beta-2 OS=Crassostrea gigas GN=CGI_10028508 PE=3 SV=1
c61290_g11_i1	G	A	TGAGAAGCCACAGACTGTAGGTTTATCATATAATACAAAAGACCAATGGGAAATTCCTAA[G/A]TCTTCTCTCAAACTTCTACGCAAAATTGGTCATGGCCAGTTTGGAGAAGTGTGGGAAGGA	AATTTTGCGTAGAAGTTTGAGAGAAGAC	CAATTTTGCGTAGAAGTTTGAGAGAAGAT	GTTTATCATATAATACAAAAGACCAATGGGAAATTCCT	CTGGCCATGACCAATTTTGC	0.31	ref|Src tyrosine kinase 2 [Aplysia californica]	sp|Q9V9J3|SRC42_DROME Tyrosine-protein kinase Src42A OS=Drosophila melanogaster GN=Src42A PE=2 SV=1	tr|K1Q9U0|K1Q9U0_CRAGI Tyrosine-protein kinase Src42A OS=Crassostrea gigas GN=CGI_10014574 PE=4 SV=1
c62359_g8_i4	A	G	TGTTCACCATTTGGTCCGATAACACCAGGTGGTTGTAAAGAATCTCTCGATGGCGACTCC[A/G]GCAAAACTTGTGAAAAAGGCGAAGAAGTATCGATCCCAACTCCTGACGACCAGACAACAA	TCTCTCGATGGCGACTCCA	CTCTCGATGGCGACTCCG	TTGGGATCGATACTTCTTCGCCTT	GATAACACCAGGTGGTTGTAAAGAA	0.47	ref|CREB-like transcription factor [Saccoglossus kowalevskii]	sp|A1L224|CR3L2_DANRE Cyclic AMP-responsive element-binding protein 3-like protein 2 OS=Danio rerio GN=creb3l2 PE=2 SV=1	tr|K1RDQ7|K1RDQ7_CRAGI Cyclic AMP-responsive element-binding protein 3-like protein 2 OS=Crassostrea gigas GN=CGI_10026447 PE=4 SV=1
